# Supplementary material for: Combination of Cellulose Derivatives and Chitosan-Based Polymers to Investigate the Effect of Permeation Enhancers Added to In Situ Nasal Gels for the Controlled Release of Loratadine and Chlorpheniramine
Source: Polymers (Basel). 2023 Feb 27;15(5):1206. doi: 10.3390/polym15051206 (PMC10006938; doi:10.3390/polym15051206)
Supplement: Supplementary file 1 [file polymers-15-01206-s001.zip]

Archive with 1 entries (1 files):
- polymers-2143609-supplementary.pdf
